# Supplementary material for: Respiratory mycobiome and suggestion of inter-kingdom network during acute pulmonary exacerbation in cystic fibrosis
Source: Sci Rep. 2020 Feb 27;10:3589. doi: 10.1038/s41598-020-60015-4 (PMC7046743; doi:10.1038/s41598-020-60015-4)
Supplement: Supplementary file 2 — Supplementary Table 1. [file 41598_2020_60015_MOESM2_ESM.xlsx]

## Sheet: OTU_count_16S
TITLE: Respiratory mycobiome and suggestion of inter-kingdom network during acute pulmonary exacerbation in cystic fibrosis
AUTHORS: Perrine Soret, Louise-Eva Vandenborght, Florence Francis, Noémie Coron, Raphael Enaud, The Mucofong Investigation Group, Marta Avalos, Thierry Schaeverbeke, Patrick Berger, Michael Fayon, Rodolphe Thiebaut, Laurence Delhaes
ID	k__Bacteria	k__Bacteria;p__Actinobacteria;c__Actinobacteria	k__Bacteria;p__Actinobacteria;c__Actinobacteria;o__Actinomycetales;f__Actinomycetaceae;g__Actinomyces	k__Bacteria;p__Actinobacteria;c__Actinobacteria;o__Actinomycetales;f__Corynebacteriaceae;g__Corynebacterium	k__Bacteria;p__Actinobacteria;c__Actinobacteria;o__Actinomycetales;f__Micrococcaceae;g__Rothia	k__Bacteria;p__Actinobacteria;c__Actinobacteria;o__Bifidobacteriales;f__Bifidobacteriaceae;g__Alloscardovia	k__Bacteria;p__Actinobacteria;c__Actinobacteria;o__Bifidobacteriales;f__Bifidobacteriaceae;g__Bifidobacterium	k__Bacteria;p__Actinobacteria;c__Actinobacteria;o__Bifidobacteriales;f__Bifidobacteriaceae;g__Scardovia	k__Bacteria;p__Actinobacteria;c__Coriobacteriia	k__Bacteria;p__Actinobacteria;c__Coriobacteriia;o__Coriobacteriales;f__Coriobacteriaceae;g__Atopobium	k__Bacteria;p__Actinobacteria;c__Coriobacteriia;o__Coriobacteriales;f__Coriobacteriaceae;g__Olsenella	k__Bacteria;p__Bacteroidete	k__Bacteria;p__Bacteroidetes;c__Bacteroidia	k__Bacteria;p__Bacteroidetes;c__Bacteroidia;o__Bacteroidales;f__Porphyromonadaceae;g__Paludibacter	k__Bacteria;p__Bacteroidetes;c__Bacteroidia;o__Bacteroidales;f__Porphyromonadaceae;g__Porphyromonas	k__Bacteria;p__Bacteroidetes;c__Bacteroidia;o__Bacteroidales;f__Porphyromonadaceae;g__Tannerella	k__Bacteria;p__Bacteroidetes;c__Bacteroidia;o__Bacteroidales;f__Prevotellaceae;g__Prevotella	k__Bacteria;p__Bacteroidetes;c__Bacteroidia;o__Bacteroidales;f__Rikenellaceae;g__Blvii28	k__Bacteria;p__Bacteroidetes;c__Bacteroidia;o__Bacteroidales;f__[Odoribacteraceae];g__Odoribacter	k__Bacteria;p__Bacteroidetes;c__Flavobacteriia;o__Flavobacteriales;f__Flavobacteriaceae;g__Capnocytophaga	k__Bacteria;p__Bacteroidetes;c__Flavobacteriia;o__Flavobacteriales;f__Flavobacteriaceae;g__Flavobacterium	k__Bacteria;p__Bacteroidetes;c__Flavobacteriia	k__Bacteria;p__Bacteroidetes;c__[Saprospirae]	k__Bacteria;p__Firmicutes;c__Bacilli	k__Bacteria;p__Firmicutes;c__Bacilli;o__Bacillales;f__Staphylococcaceae;g__Staphylococcus	k__Bacteria;p__Firmicutes;c__Bacilli;o__Gemellales;f__Gemellaceae;g__Gemella	k__Bacteria;p__Firmicutes;c__Bacilli;o__Lactobacillales;f__Aerococcaceae;g__Abiotrophia	k__Bacteria;p__Firmicutes;c__Bacilli;o__Lactobacillales;f__Aerococcaceae;g__Granulicatella	k__Bacteria;p__Firmicutes;c__Bacilli;o__Lactobacillales;f__Carnobacteriaceae;g__Granulicatella	k__Bacteria;p__Firmicutes;c__Bacilli;o__Lactobacillales;f__Lactobacillaceae;g__Lactobacillus	k__Bacteria;p__Firmicutes;c__Bacilli;o__Lactobacillales;f__Streptococcaceae;g__Streptococcus	k__Bacteria;p__Firmicutes;c__Clostridia	k__Bacteria;p__Firmicutes;c__Clostridia;o__Clostridiales;f__Lachnospiraceae;g__Butyrivibrio	k__Bacteria;p__Firmicutes;c__Clostridia;o__Clostridiales;f__Lachnospiraceae;g__Catonella	k__Bacteria;p__Firmicutes;c__Clostridia;o__Clostridiales;f__Lachnospiraceae;g__Johnsonella	k__Bacteria;p__Firmicutes;c__Clostridia;o__Clostridiales;f__Lachnospiraceae;g__Lachnoanaerobaculum	k__Bacteria;p__Firmicutes;c__Clostridia;o__Clostridiales;f__Lachnospiraceae;g__Moryella	k__Bacteria;p__Firmicutes;c__Clostridia;o__Clostridiales;f__Lachnospiraceae;g__Oribacterium	k__Bacteria;p__Firmicutes;c__Clostridia;o__Clostridiales;f__Lachnospiraceae;g__Shuttleworthia	k__Bacteria;p__Firmicutes;c__Clostridia;o__Clostridiales;f__Peptococcaceae;g__Peptococcus	k__Bacteria;p__Firmicutes;c__Clostridia;o__Clostridiales;f__Peptostreptococcaceae;g__Peptostreptococcus	k__Bacteria;p__Firmicutes;c__Clostridia;o__Clostridiales;f__Veillonellaceae;g__Dialister	k__Bacteria;p__Firmicutes;c__Clostridia;o__Clostridiales;f__Veillonellaceae;g__Megasphaera	k__Bacteria;p__Firmicutes;c__Clostridia;o__Clostridiales;f__Veillonellaceae;g__Selenomonas	k__Bacteria;p__Firmicutes;c__Clostridia;o__Clostridiales;f__Veillonellaceae;g__Veillonella	k__Bacteria;p__Firmicutes;c__Clostridia;o__Clostridiales;f__[Mogibacteriaceae];g__Mogibacterium	k__Bacteria;p__Firmicutes;c__Clostridia;o__Clostridiales;f__[Tissierellaceae];g__Parvimonas	k__Bacteria;p__Firmicutes;c__Clostridia;o__Clostridiales;f__[Tissierellaceae];g__Peptoniphilus	k__Bacteria;p__Firmicutes;c__Erysipelotrichi;o__Erysipelotrichales;f__Erysipelotrichaceae;g__Bulleidia
1.16S	0	0	11.7919	0	447.11	0	0	16.7052	0	103.179	0	2.94798	0	0	3.93064	3.93064	39.3064	0	0	8.84394	6.87862	19.6532	3.93064	41.2717	1054.43	17.6879	0	0.98266	811.677	0	4628.33	0	0	0	0	0	0	35.3757	0	0	0	0	0	0	31.4451	0	0	0	0
3.16S	0	0	0.967789	0	232.269	0	0	1.93558	0	5.80673	0	0	0	0	81.2943	0.967789	59.0351	0	0	0	0	0	0	0	0	0	0	0	4.83894	0	8.7101	0	0	0	0	1.93558	0	0	0	0	8.7101	0	0	0	0	0	23.2269	0	2.90337
4.16S	0	0	2.89949	0	117.913	0	0	0	0	3.86599	0	0	0	0	39.6264	0	20.2964	0	0	0.966498	0	0	0	0	0	0	0	0	0	0	2.89949	0	0	0	0	0.966498	0	0	0	0	4.83249	0	0	0	0	0	0	0	0
5.16S	0	0	7.67922	0	49.915	0	0	0	0	1.91981	0	0	0	0.959903	22.0778	0	5.75942	0	0	0.959903	0	0	0	1.91981	0.959903	10.5589	0	0	20.158	0	66.2333	0	0	0	0	3.83961	0	0.959903	0	0	0	0	0	0	0.959903	0.959903	0	0	0
6.16S	2.86313	0	5.72625	0.954375	22.905	0	0	9.54375	0	4.77188	1.90875	0	0	0	0	0	33.4031	0	0	0	0	0	0	0	0.954375	0	0	0	0.954375	16.2244	25.7681	0	0	0	0	0	0	0.954375	0	0	0.954375	0.954375	0.954375	0	4.77188	0	0	0	0
8.16S	0	0	35.4646	0.958502	480.21	0	0	53.6761	0	6.70952	0	0	0	0	0	0	69.9707	0	0	0	0	0	0	2.87551	0	28.7551	0	0	57.5101	16.2945	881.822	0	0	0	0	0	0	12.4605	0	0	0	5.75101	0	0	26.8381	10.5435	0	0	0
9.16S	0	6.73597	72.1712	0	43.3027	0	0	0.962282	0	0	0	0	0	0	0	16.3588	332.95	0	0	153.003	0	0	0	18.2834	109.7	334.874	519.632	0.962282	214.589	0	1455.93	0	0	169.362	0	41.3781	13.4719	55.8124	0	0	0	0	0	0	26.9439	59.6615	430.14	0	3.84913
10.16S	0	0.978237	69.4548	0	177.061	0	0	0	0	0	0	0	0	0	2.93471	16.63	93.9107	0	0	101.737	0	0	0	15.6518	90.976	284.667	629.006	0	392.273	0	1659.09	0	0	12.7171	0	20.543	2.93471	20.543	0	0	0	0	0	0	10.7606	37.173	389.338	0	1.95647
11.16S	0	0	0	0.955794	4.77897	0	0	0	0	0	0	0	0	0	0	0	0	0	0	0	0	0	0	0	0.955794	0	0	0	0	0	1.91159	0	0	0	0	0	0	0	0	0	0	0	0	0	0	0	0	0	0
13.16S	1.90911	0	121.229	1.90911	98.3194	0	0	0	0	62.0462	0	0	0	0.954557	1958.75	19.0911	625.235	0	0	75.41	0	18.1366	0	4.77279	0	53.4552	0	0	174.684	0	821.874	0	8.59101	11.4547	0	3.81823	0	29.5913	0	0	46.7733	0.954557	2.86367	0.954557	102.138	0	0	0	0
15.16S	0	0	41.9688	0	181.229	0	0	15.2614	0	0	0	0	0	0	0	0	134.491	0	0	14.3075	0	0	0	5.72302	0.953836	26.7074	0	0	77.2607	8.58452	3742.85	0	0	0	0	0.953836	5.72302	0	0	0	0	0	0	0	443.534	0	0	0	0
16.16S	0	0	172.94	0	342.966	0	375.027	4.85787	0	81.6122	0	1.94315	2.91472	13.602	0	2.91472	778.231	0	2.91472	1.94315	0	0	0	3.88629	6.80102	30.1188	0	0	65.0954	176.826	6145.2	12.6305	0	0.971574	0	14.5736	10.6873	1.94315	0	0	11.6589	22.3462	10.6873	0	319.648	7.77259	34.0051	0	3.88629
17.16S	0	0	52.6316	0	176.077	0	98.5646	0.956938	0	34.4498	0	0	0	50.7177	0	8.61244	1168.42	0	0	0.956938	0	0.956938	0	8.61244	0	23.9234	0	0	43.0622	126.316	4016.27	11.4833	0	2.87081	0	3.82775	5.74163	0	0	0	0	35.4067	24.8804	1.91388	398.086	0.956938	32.5359	0	0
18.16S	0	0	2.92295	0	9.74315	0	0	0	0	0	0	0	0	0	0	0	6.82021	0	0	0	0	0	0	0	0.974315	0	0	0	4.87158	0	31.1781	0	0	0	0	0	0	0	0	0	0	0	0	0	0	0	0	0	0
19.16S	1.93551	4.83879	62.9042	0	163.551	0	0	0	0	6.7743	0	0	0	0	274.843	5.80654	232.262	0	0	65.8075	0	0	0	2.90327	193.551	60.0009	0	0	0	0	624.203	0	3.87103	0	0	52.2589	0	61.9365	0	0	37.7425	0.967757	0	0.967757	42.5813	0	0	0	14.5164
20.16S	0	0	23.793	0	98.9788	0	0	3.80688	0	0	0	0	0	0	118.013	0	20.9378	0	0	11.4206	0	0	0	0	0	0	0.951719	0	51.3929	0	204.62	0	0	0	0.951719	0	0	5.71032	0	0	0	3.80688	2.85516	0	15.2275	0	0	0	0
21.16S	0	0	2.80632	0	0	0.935438	0	0	0	0	0	0	0	0	16.8379	2.80632	52.3846	0	0.935438	4.67719	0	2.80632	0	2.80632	1.87088	6.54807	0	0	2.80632	0	51.4491	0.935438	0	0	0	0	0.935438	0	0	0.935438	4.67719	1.87088	0	0	17.7733	0.935438	5.61263	0	0
22.16S	0	0	4.69168	0	7.50668	1.87667	0	0	0.938335	1.87667	0	0	0	0	15.9517	2.81501	502.948	0	0.938335	4.69168	0	7.50668	0	0	1.87667	15.0134	0	0	4.69168	0.938335	76.0052	0.938335	0	2.81501	0	2.81501	0.938335	0.938335	0	0	5.63001	1.87667	0	0	35.6567	0	1.87667	0	0.938335
23.16S	0	0	14.1384	0	2.82768	0	0	0	0	0	0	0	0	0	11.3107	0	20.7363	0	0	0	0	0	0	0	0	1.88512	0	0	5.65536	0	29.2193	0.942559	0	0	0	0	0	0	0	0	0	0	0	0	7.54048	0.942559	0	0	0
24.16S	0	0	5.75515	0	101.674	0	0	0	0	0	0	0.959192	0	0	26.8574	2.87758	486.31	0	0.959192	5.75515	0	0	0	0	0.959192	0	0.959192	0	0.959192	0	205.267	0	0	0	0	13.4287	3.83677	0.959192	0	0	16.3063	0	0	0	25.8982	0	0.959192	0	7.67354
25.16S	0	0	8.45402	0	9.39335	0	0	0	0	0	0	0	0	0	0	0	57.2995	0	0.939335	0	0	0	0	0	0	1.87867	0	0	9.39335	0	1325.4	0	0	0	0	5.63601	0	0	0	0	0	0	0	0	34.7554	0	0	0	0
26.16S	0.958778	0	0	0.958778	2.87633	0	0	0	0	0.958778	0	0	0	0	19.1756	0	32.5985	0	0	0	0	0.958778	0	0.958778	0	16.2992	0	0	7.67022	0	78.6198	0	0	0	0	0	0	0.958778	0	0	0	0.958778	0	0	1.91756	0	0	0	0
27.16S	0	0	17.1006	1.90007	350.562	0	0	0	0	20.9007	0	0	0.950033	0	3.80013	0	1412.7	0	2.8501	0.950033	0	2.8501	0	11.4004	2.8501	98.8034	4.75016	0	187.156	0	1512.45	0.950033	0	1.90007	0	7.60026	58.902	7.60026	0	0	0	5.7002	31.3511	1.90007	270.759	5.7002	6.65023	1.90007	0
29.16S	0	0	27.4243	0	137.122	0	0	0	0	1.89133	0	0	0	0	0	0	402.854	0	1.89133	17.022	0	2.837	0	102.132	4126.89	18.9133	0	0	13.2393	0	226.014	0	0	0	0	0	0	0	0	0	0	2.837	7.56533	0	39.718	0	0.945666	0	1.89133
30.16S	0	0	0.946262	0	0	0	0	0	0	0	0	0	0	0	0	0	1.89252	0	0	2.83879	0	0	0	0	0	0	0	0	2.83879	0.946262	18.9252	0	0	0	0	0	0	0	0	0	0	0	0	0	3.78505	0	0	0	0
31.16S	0	0	22.807	0.950291	8.55262	0	0	0	0	0	0	0	0	0	0	7.60233	24.7076	0	0	11.4035	0	0	0	4.75146	102.631	9.50291	0	0	19.9561	0	208.114	0	0	0	0	0	0	3.80116	2.85087	0	0.950291	0	0	0	3.80116	0	0	0	0
32.16S	0	0	0.956584	0	307.063	0	0	0	0	0	0	0	0	0	0	0	2.86975	0	0	0.956584	0	0	0	160.706	5405.44	26.7843	0	0	0	4.78292	349.153	0	0	0	0	0	0	0	0	0	0	0	0	0	4.78292	0	0	0	0
33.16S	0	0	3.78993	0	2.84245	0	0	0	0	0.947482	0	0	0	0	18.0022	0	7.57986	0	0	0	0	0	0	0	0	1.89496	0	0	3.78993	0	7.57986	0	0	0	0	0	0	1.89496	0	0	0	0	0	0	0	0	0	0	0
34.16S	0	0.956928	16.2678	51.6741	793.293	0	0	2.87078	0	1.91386	0	0	0	0	199.998	0.956928	152.152	0	0	18.1816	0	10.5262	0	24.8801	62.2003	201.912	11.4831	0	88.9943	0	1726.3	0	0	0.956928	0	6.69849	10.5262	1.91386	0	0	3.82771	0	1.91386	3.82771	26.794	0.956928	0	0	0
36.16S	0	4.7034	237.992	4.7034	45.1526	0	2.82204	0	0	32.9238	5.64408	0	0	0	92.1867	6.58476	1254.87	0	1.88136	26.339	0	7.52544	0	110.06	0	187.195	7.52544	0.94068	287.848	4.7034	1800.46	14.1102	0	39.5086	0	142.043	42.3306	105.356	0.94068	0	69.6103	8.46612	18.8136	11.2882	228.585	35.7458	25.3984	0	23.517
37.16S	0	0	0	0	0	0	0	0	0	0	0	0	0	0	0	0	0	0	0	0	0	0	0	0	0	0	0	0	0	0	0	0	0	0	0	0	0	0	0	0	0	0	0	0	0	0	0	0	0
[truncated: 28 more columns]

## Sheet: OTU_count_ITS2
Sample ID	Unclassified	k__Fungi	p__Ascomycota	c__Dothideomycetes	g__Cladosporium	s__Cladosporium_cladosporioides	s__Davidiella_sp_UFMGCB_3795	s__Mycosphaerella_graminicola	s__uncultured Ramularia	s__Aureobasidium_pullulans	g__Pseudeurotium	s__Ascochyta_sp_CBS_110129	g__Pseudeurotium	s__Phoma_tropica	s__Epicoccum_nigrum	s__Lewia_infectoria	g__Pyrenophora	s__Pyrenophora_teres	s__Stemphylium_vesicarium	s__Pleosporales_sp	g__Pseudeurotium	g__Exophiala	s__Exophiala_equina	s__Exophiala_xenobiotica	g__Aspergillus	s__Eupenicillium_shearii	g__Eurotium	g__Penicillium	c__Lecanoromycetes	c__Leotiomycetes	g__Sawadaea	s__Sawadaea_bicornis	s__Sawadaea_sp_MosID17	s__Botryotinia_fuckeliana	s__Myriosclerotinia_ciborium	c__Saccharomycetes	g__Candida	s__Debaryomyces_hansenii	s__Debaryomyces_sp_W8Y8	s__Kazachstania_exigua	g__Saccharomyces	g__Torulaspora	c__Sordariomycetes	g__Lecythophora	s__Lecythophora_sp	s__Gnomonia_rubi	s__Acremonium_sp	s__Cosmospora_vilior	g__Fusarium
1.ITS2	1	464	1210	0	0	0	0	0	0	0	0	0	0	0	0	0	0	0	0	0	589	0	0	0	1643	0	2	253	0	0	0	0	0	0	0	0	0	0	0	0	0	0	719	0	0	1	0	21	2536
3.ITS2	1	694	229	1	0	0	0	0	0	0	0	0	0	0	0	0	0	0	0	0	0	0	0	0	0	0	0	0	0	0	0	0	0	0	0	0	0	0	0	0	0	0	1751	0	0	0	0	36	5768
4.ITS2	0	361	123	0	0	0	0	0	0	1	0	0	0	0	0	0	0	0	0	0	673	0	0	0	1539	0	1	198	0	0	0	0	0	0	0	53	175	0	0	0	0	0	0	0	0	0	0	0	0
5.ITS2	0	158	10	0	0	0	0	0	0	0	0	0	0	0	0	0	0	0	0	0	0	0	0	0	0	0	0	0	0	0	0	0	0	0	0	39	81	0	0	0	0	0	0	0	0	0	0	0	0
6.ITS2	0	86	105	113	50	41	0	0	1	1	0	0	0	1	0	225	1	8	70	0	193	0	0	0	0	0	1145	11	0	0	0	0	0	0	0	24	58	235	1	154	2	0	13	0	0	0	0	0	1
8.ITS2	0	111	475	0	0	0	0	0	0	17	0	0	0	0	0	0	0	0	0	0	1	0	0	0	0	0	0	1	0	0	0	0	0	0	0	89	74	0	0	132	325	1	2	0	0	0	0	0	41
9.ITS2	0	93	54	1	0	0	0	0	1	0	0	0	0	0	0	0	0	0	0	0	88	0	0	0	208	0	1	21	0	0	0	0	0	0	0	0	0	0	0	0	0	0	10	0	0	0	0	0	2
10.ITS2	0	341	139	1	1	0	0	0	6	0	0	0	0	0	0	0	0	0	0	0	699	0	1	0	1652	0	2	221	0	0	0	0	0	0	0	0	0	0	0	0	0	0	27	0	0	1	0	0	1
11.ITS2	1	486	4573	12	0	0	0	0	0	1737	3	0	0	0	0	0	0	0	0	0	6	0	0	0	0	0	0	0	0	0	0	0	0	0	0	0	0	0	0	0	0	0	646	0	0	0	0	18	2617
13.ITS2	0	820	140	593	43	72	0	0	4	0	0	0	1	0	0	0	0	0	0	3	9	0	0	0	0	0	0	1	0	0	0	0	0	0	0	47	179	0	0	0	0	0	13	0	0	0	0	0	0
15.ITS2	0	90	31	0	0	0	0	0	0	0	0	0	0	0	0	0	0	0	0	0	0	0	0	0	0	0	0	0	0	0	0	0	0	0	0	38	257	0	0	0	0	0	0	0	0	0	0	0	0
16.ITS2	0	44	207	3	27	36	0	0	3	4	0	0	0	0	0	0	0	0	0	0	3	0	0	0	0	0	0	21	0	0	0	0	0	0	0	97	374	0	0	52	245	1	16	0	0	0	0	0	87
17.ITS2	0	212	382	0	5	2	0	0	2	3	0	0	0	0	0	0	0	0	0	0	1103	0	0	0	1120	0	3	5705	0	0	0	0	0	0	0	39	100	0	0	48	241	2	6	0	0	248	33	0	12
18.ITS2	2	482	659	0	0	0	0	0	0	0	0	0	0	0	0	0	0	0	0	0	1	0	0	0	0	0	0	0	0	0	0	0	0	0	0	0	0	0	0	0	0	0	608	0	0	0	0	5	3239
19.ITS2	0	1169	311	24	0	0	0	0	0	0	0	0	1	0	0	0	0	0	0	1	1592	0	0	0	2923	0	1	249	0	0	0	0	0	0	0	0	0	0	0	0	0	0	357	0	0	0	0	2	2020
20.ITS2	2	945	113	24	0	0	0	0	1	0	0	0	0	1	0	0	0	0	0	1	16	1	309	18	0	0	0	232	0	3	0	0	0	146	8	0	0	0	0	0	0	0	548	0	0	0	0	2	3286
21.ITS2	0	770	271	0	0	0	0	0	0	0	0	0	0	0	0	0	0	0	0	0	663	0	0	0	5	0	0	7527	0	0	0	0	0	0	0	0	0	0	0	0	0	0	1	0	0	0	0	0	0
22.ITS2	0	72	193	0	0	0	0	0	0	0	0	0	0	0	0	0	0	0	0	0	392	0	0	0	18	0	2	806	0	38	5	674	6	0	0	31	797	0	0	0	0	0	1	0	0	0	0	0	0
23.ITS2	0	364	278	0	3	1	0	0	0	0	0	0	0	0	0	0	0	0	0	0	1368	0	0	0	40	0	3	9058	0	0	0	0	0	0	0	0	0	0	0	0	0	0	3	0	0	0	0	0	2
24.ITS2	0	1079	350	30	425	275	1	0	20	0	0	0	0	0	0	0	0	0	0	0	19	0	0	0	0	0	0	0	10	0	0	0	0	0	0	0	0	0	0	0	0	0	1553	0	0	0	0	6	5546
25.ITS2	0	329	328	211	0	0	0	0	0	0	0	0	14	367	594	0	0	0	0	0	22	1	54	2	201	0	0	63	0	0	0	0	0	0	0	0	16	0	0	0	0	0	810	0	0	0	0	2	3928
26.ITS2	1	1945	467	91	1246	828	1	0	37	0	0	0	1	118	148	0	0	0	0	0	153	0	0	0	1	0	0	1011	1	1	0	0	0	0	0	0	1	0	0	0	0	0	1454	1	0	0	1	9	5186
27.ITS2	0	424	76	0	0	0	0	0	0	0	0	0	0	0	0	0	0	0	0	0	311	0	0	0	279	0	0	1379	0	0	0	0	0	0	0	4	99	0	0	0	0	0	9	0	0	0	0	0	0
29.ITS2	0	515	223	3	59	67	0	0	3	0	0	0	0	0	0	0	0	0	0	0	886	0	0	0	1183	0	1	2881	0	0	0	0	0	0	0	1	15	0	0	0	0	0	17	0	0	0	0	0	0
30.ITS2	0	493	135	8	96	76	0	0	6	0	0	0	0	0	0	0	0	0	0	0	633	0	0	0	774	0	1	941	0	0	0	0	0	0	0	1	25	0	0	0	0	0	18	0	0	0	1	0	1
31.ITS2	0	219	132	0	2	1	0	0	0	0	0	7	0	0	0	10	0	0	0	0	164	0	0	0	3	0	0	3718	0	0	0	0	0	0	0	8	191	0	0	0	0	0	0	0	0	0	0	0	0
32.ITS2	0	27	33	0	0	0	0	0	0	0	0	0	0	0	0	0	0	0	0	0	28	0	0	0	83	0	6	7	0	0	0	0	0	0	0	39	542	3	0	0	0	0	0	0	0	0	0	0	0
33.ITS2	1	1810	177	24	31	20	1	179	90	0	0	0	0	0	0	0	0	0	0	0	323	0	0	3	285	0	0	362	0	0	0	0	0	1	0	0	0	0	0	0	0	0	869	0	0	0	0	9	2543
34.ITS2	0	311	72	0	0	0	0	0	0	0	0	0	0	0	0	0	0	0	0	0	2034	0	0	0	200	4	2	980	0	0	0	0	0	0	0	7	0	0	0	4	29	0	0	0	0	0	0	0	0
36.ITS2	0	239	323	21	0	0	0	0	7	6	0	0	0	0	0	0	0	0	0	0	18	0	0	0	0	0	0	342	0	6	0	0	0	482	1	67	331	0	0	19	452	0	3	0	0	0	0	0	10
37.ITS2	9	576	22	1	0	0	0	0	0	0	0	0	0	0	0	0	0	0	0	0	2	0	0	0	0	0	0	293	0	1	0	0	0	0	0	1	6	0	0	0	0	0	13	0	0	0	0	0	1
[truncated: 49 more columns]

## Sheet: Outcomes
	Exacerbation (yes=1/no=0)	FEV1 (%)
1	1	106
3	1	73
4	1	71
5	1	46
6	1	7
8	1	35
9	1	49
10	0	39
11	1	46
13	0	42
15	1	19
16	0	100
17	0	Not avalaible
18	0	55
19	1	80.2
20	1	80.4
21	0	55
22	0	62
23	0	55
24	0	58
25	0	45
26	0	32
27	0	112
29	0	32
30	1	41
31	1	20
32	0	84
33	0	35
34	1	78
36	1	91
37	0	46
